# Supplementary material for: Brain-Targeted 5-ALA-CAT Liposomes (BACL) Alleviate Hypoxia and Enhance Photodynamic Therapy in a Murine Glioblastoma Flank Xenograft Model via Angiopep-2-Mediated Targeting
Source: Pharmaceutics. 2026 Jun 25;18(7):777. doi: 10.3390/pharmaceutics18070777 (PMC13414474; doi:10.3390/pharmaceutics18070777)
Supplement: Supplementary file 1 [file pharmaceutics-18-00777-s001.zip]

Archive with 1 entries (1 files):
- pharmaceutics-4327500-supplementary.pdf
